# Supplementary material for: A phosphate-binding pocket in cyclin B3 is essential for XErp1/Emi2 degradation in meiosis I
Source: EMBO Rep. 2025 Jan 2;26(3):768–90. doi: 10.1038/s44319-024-00347-8 (PMC11811201; doi:10.1038/s44319-024-00347-8)
Supplement: Supplementary file 2 — Source data Fig. 1 [file 44319_2024_347_MOESM2_ESM.zip]

Archive with 23 entries (18 files):
- Figure 1/
- Figure 1/1C/
- Figure 1/1C/Thumbs.db
- Figure 1/1C/Western Cdk1.tif
- Figure 1/1C/Western Cks2.tif
- Figure 1/1C/Western Flag.tif
- Figure 1/1C/Western Separase.tif
- Figure 1/1C/Western tubulin.tif
- Figure 1/1D/
- Figure 1/1D/Western APC3 and Cdk1.tif
- Figure 1/1D/Western cycB2.tif
- Figure 1/1D/Western cycB3.tif
- Figure 1/1D/Western p150.tif
- Figure 1/1D/Western pThr.tif
- Figure 1/1D/Western tubulin.tif
- Figure 1/1E/
- Figure 1/1E/Autoradiogram P33.tif
- Figure 1/1E/Coomassie H1.tif
- Figure 1/1E/Thumbs.db
- Figure 1/1E/Western Cdk1.tif
- Figure 1/1E/Western cycB3.tif
- Figure 1/1F/
- Figure 1/1F/2023 H1 in vitro Kinase assays CycB3 WT vs TEM.xlsx
