# Supplementary material for: A phosphate-binding pocket in cyclin B3 is essential for XErp1/Emi2 degradation in meiosis I
Source: EMBO Rep. 2025 Jan 2;26(3):768–90. doi: 10.1038/s44319-024-00347-8 (PMC11811201; doi:10.1038/s44319-024-00347-8)
Supplement: Supplementary file 2 — Source data Fig. 1 [file 44319_2024_347_MOESM2_ESM.zip › Figure 1/1F/2023 H1 in vitro Kinase assays CycB3 WT vs TEM.xlsx]

## Sheet: Sheet1
Quantifizierung H1 in vitro Kinase assays
2023-06-16
H1								B3 WB												CycB3 WT	1	2023-06-27	2023-08-21	2023-06-29	mean	SD
																	H1 signal			0	0	0	0	0	0	0
CycB3 WT						normiert auf B3														3	0.246131	0.251777	0.293491	0.195502	0.246725	0.0401529
3	1.	1.	0.364	334	-	-		1.	1.	0.414	550	-	-	1			0.246131			6	0.507738	0.487559	0.668639	0.392734	0.514167	0.114538
6	2.	1.	0.364	689	-	-		Cdk1									0.507738			9	0.829035	0.685427	0.951479	0.668973	0.783728	0.132947
9	3.	1.	0.368	1125	-	-		1.	1.	0.748	164	-	-	1			0.829035			12	1.1157	0.863744	0.991716	0.822376	0.948383	0.132807
12	4.	1.	0.389	1514	-	-											1.1157			15	1	1	1	1	1	0
15	5.	1.	0.42	1357	-	-											1			CycB3 TEM
																				0	0	0	0	0	0	0
CycB3 TEM																				3	0.274871	0.25149	0.338476	0.229192	0.273507	0.0471574
3	6.	1.	0.4	373	-	284.931		2.	1.	0.376	720	-	-	1.30909			0.274871			6	0.556374	0.490214	0.870095	0.477858	0.598635	0.184227
6	7.	1.	0.417	755	-	576.736											0.556374			9	0.880619	0.604469	1.25733	0.642637	0.846265	0.300049
9	8.	1.	0.41	1195	-	912.847		Cdk1									0.880619			12	1.07148	0.664469	1.28219	0.600693	0.904709	0.326828
12	9.	1.	0.41	1454	-	1110.69		2.	1.	0.745	235	-	-	1.43293			1.07148			15	0.939573	0.834895	1.2363	0.720532	0.932825	0.221209
15	10.	1.	0.412	1275	-	973.958											0.939573
2023-06-27
H1								B3 WB
																	H1 signal
CycB3 WT						normiert auf B3						MW
3	1.	1.	0.318	425	-	-		1.	1.	0.478	97	-	-	1			0.251777
6	2.	1.	0.318	823	-	-		2.	1.	0.478	105	-	-				0.487559
9	3.	1.	0.294	1157	-	-		3.	1.	0.469	92	-	-				0.685427
12	4.	1.	0.294	1458	-	-		4.	1.	0.465	109	-	-				0.863744
15	5.	1.	0.294	1688	-	-		5.	1.	0.465	95	-	-				1
							Cdk1	6.	1.	0.402	473	-	-	1
CycB3 TEM
3	7.	1.	0.318	394	-	424.515		7.	1.	0.461	194	-	-	2			0.25149
6	8.	1.	0.318	768	-	827.481		8.	1.	0.456	254	-	-				0.490214
9	9.	1.	0.318	947	-	1020.34		9.	1.	0.447	266	-	-				0.604469
12	10.	1.	0.306	1041	-	1121.62		10.	1.	0.443	197	-	-				0.664469
15	11.	1.	0.294	1308	-	1409.3		11.	1.	0.434	122	-	-				0.834895
							Cdk1	11.	1.	0.409	439	-	-	0.928118
2023-06-29
H1																	H1 signal
CycB3 WT						normiert auf B3		B3 WB
3	1.	1.	0.44	339	-	-		6.	1.	0.468	578	-	-	1			0.195502
6	2.	1.	0.44	681	-	-											0.392734
9	3.	1.	0.442	1160	-	-		12.	1.	0.488	626	-	-	1			0.668973
12	4.	1.	0.447	1426	-	-											0.822376
15	5.	1.	0.447	1734	-	-											1
CycB3 TEM
3	6.	1.	0.456	153	-	397.419		11.	1.	0.474	383	-	-	0.66263			0.229192
6	7.	1.	0.454	319	-	828.606											0.477858
9	8.	1.	0.457	429	-	1114.33		18.	1.	0.506	241	-	-	0.384984			0.642637
12	9.	1.	0.454	401	-	1041.6											0.600693
15	10.	1.	0.452	481	-	1249.4											0.720532
2023-08-21	purification 19.08.
H1																	H1 signal
CycB3 WT						normiert auf Cdk1		Cdk1
3	1.	1.	0.406	248	-	-		1.	1.	0.457	2705	-	-				0.293491
6	2.	1.	0.408	565	-	-		2.	1.	0.458	2867	-	-				0.668639
9	3.	1.	0.411	804	-	-		3.	1.	0.457	1710	-	-				0.951479
12	4.	1.	0.408	838	-	-		4.	1.	0.453	994	-	-				0.991716
15	5.	1.	0.411	845	-	-		5.	1.	0.452	912	-	-				1
													MW	1837.6	1
CycB3 TEM
3	6.	1.	0.413	354	-	286.013		6.	1.	0.441	3348	-	-	1.23771			0.338476
6	7.	1.	0.413	910	-	735.23		7.	1.	0.44	2744	-	-	0.957098			0.870095
9	8.	1.	0.411	1315	-	1062.45		8.	1.	0.443	2605	-	-	1.52339			1.25733
12	9.	1.	0.408	1341	-	1083.45		9.	1.	0.447	2173	-	-	2.18612			1.28219
15	10.	1.	0.406	1293	-	1044.67		10.	1.	0.448	1628	-	-	1.78509			1.2363
													MW	2499.6	1.36025
