# Supplementary material for: A phosphate-binding pocket in cyclin B3 is essential for XErp1/Emi2 degradation in meiosis I
Source: EMBO Rep. 2025 Jan 2;26(3):768–90. doi: 10.1038/s44319-024-00347-8 (PMC11811201; doi:10.1038/s44319-024-00347-8)
Supplement: Supplementary file 3 — Source data Fig. 2 [file 44319_2024_347_MOESM3_ESM.zip]

Archive with 30 entries (25 files):
- Figure 2/
- Figure 2/2B/
- Figure 2/2B/Western Cdk1.tif
- Figure 2/2B/Western cycB3.tif
- Figure 2/2B/Western Flag.tif
- Figure 2/2B/Western IgG.tif
- Figure 2/2B/Western p150.tif
- Figure 2/2B/Western ppCdk1.tif
- Figure 2/2C/
- Figure 2/2C/Anaphase I.tif
- Figure 2/2C/MI spindle.tif
- Figure 2/2C/MII spindle and PB_1.tif
- Figure 2/2C/MII spindle and PB_2.tif
- Figure 2/2C/PB.tif
- Figure 2/2C/Thumbs.db
- Figure 2/2D/
- Figure 2/2D/Quantification oocytes.xlsx
- Figure 2/2E/
- Figure 2/2E/Thumbs.db
- Figure 2/2E/Western APC3.tif
- Figure 2/2E/Western Cdk1.tif
- Figure 2/2E/Western cycB2.tif
- Figure 2/2E/Western cycB3.tif
- Figure 2/2E/Western Flag.tif
- Figure 2/2E/Western p150 (loading control APC3, cycB3, ppCdk1, Flag).tif
- Figure 2/2E/Western p150 (loading control cycB2).tif
- Figure 2/2E/Western ppCdk1.tif
- Figure 2/2E/Western tubulin (loading control XErp1).tif
- Figure 2/2E/Western XErp1 (lambda-treated).tif
- Figure 2/2E/Western XErp1 (lambda-treated, high exposure).tif
