# Supplementary material for: A phosphate-binding pocket in cyclin B3 is essential for XErp1/Emi2 degradation in meiosis I
Source: EMBO Rep. 2025 Jan 2;26(3):768–90. doi: 10.1038/s44319-024-00347-8 (PMC11811201; doi:10.1038/s44319-024-00347-8)
Supplement: Supplementary file 3 — Source data Fig. 2 [file 44319_2024_347_MOESM3_ESM.zip › Figure 2/2D/Quantification oocytes.xlsx]

## Sheet: Sheet1
19.04.2023 Rescue WT/TEM
			MII	MI	total		post-MI (Anaphase I or MII)	MI	total
IgG/TRIM21/Ctrl IVT			22	17	39		56.4103	43.5897	39
CycB3 Ab/TRIM21/Ctrl IVT			0	15	15		0	100	15
CycB3 Ab/TRIM21/CycB3 WT IVT			8	2	10		80	20	10
CycB3 Ab/TRIM21/CycB3 TEM IVT			0	41	41		0	100	41
16.05.2023 Rescue WT/TEM
			MII	MI	total		post-MI (Anaphase I or MII)	MI	total
IgG/TRIM21/Ctrl IVT			21	1	22		95.4545	4.54545	22
CycB3 Ab/TRIM21/Ctrl IVT			0	20	20		0	100	20
CycB3 Ab/TRIM21/CycB3 WT IVT			12	6	18		66.6667	33.3333	18
CycB3 Ab/TRIM21/CycB3 TEM IVT			0	20	20		0	100	20
2023-05-31			MII	MI	total		post-MI (Anaphase I or MII)	MI	total
IgG/TRIM21/Ctrl IVT			25	3	28		89.2857	10.7143	28
CycB3 Ab/TRIM21/Ctrl IVT			3	31	34		8.82353	91.1765	34
CycB3 Ab/TRIM21/CycB3 WT IVT			13	1	14		92.8571	7.14286	14
CycB3 Ab/TRIM21/CycB3 TEM IVT				36	36		0	100	36
2023-06-27			MII	MI	total		post-MI (Anaphase I or MII)	MI	total
IgG/TRIM21/Ctrl IVT			16	3	19		84.2105	15.7895	19
CycB3 Ab/TRIM21/Ctrl IVT			1	8	9		11.1111	88.8889	9
CycB3 Ab/TRIM21/CycB3 WT IVT			13	11	24		54.1667	45.8333	24
CycB3 Ab/TRIM21/CycB3 TEM IVT			1	28	29		3.44828	96.5517	29
post MI	IgG/TRIM21/Ctrl IVT	CycB3 Ab/TRIM21/Ctrl IVT	CycB3 Ab/TRIM21/CycB3 WT IVT	CycB3 Ab/TRIM21/CycB3 TEM IVT				MI	IgG/TRIM21/Ctrl IVT	CycB3 Ab/TRIM21/Ctrl IVT	CycB3 Ab/TRIM21/CycB3 WT IVT	CycB3 Ab/TRIM21/CycB3 TEM IVT
1	56.4103	0	80	0				1	43.5897	100	20	100
2	95.4545	0	66.6667	0				2	4.54545	100	33.3333	100
3	89.2857	8.82353	92.8571	0				3	10.7143	91.1765	7.14286	100
4	84.2105	11.1111	54.1667	3.44828				4	15.7895	88.8889	45.8333	96.5517
mean	81.3403	4.98366	73.4226	0.862069				mean	18.6597	95.0163	26.5774	99.1379
SD	14.9339	5.04886	14.4689	1.49315				SD	14.9339	5.04886	14.4689	1.49315
n	108	78	66	126
									IgG/TRIM21/Ctrl IVT	CycB3 Ab/TRIM21/Ctrl IVT	CycB3 Ab/TRIM21/CycB3 WT IVT	CycB3 Ab/TRIM21/CycB3 TEM IVT
	IgG/TRIM21/Ctrl IVT	CycB3 Ab/TRIM21/Ctrl IVT	CycB3 Ab/TRIM21/CycB3 WT IVT	CycB3 Ab/TRIM21/CycB3 TEM IVT
mean	81.3403	4.98366	73.4226	0.862069
	IgG/TRIM21/Ctrl IVT	CycB3 Ab/TRIM21/Ctrl IVT	CycB3 Ab/TRIM21/CycB3 WT IVT	CycB3 Ab/TRIM21/CycB3 TEM IVT
	56.4103	0	80	0																		Unpaired t test with Welch's correction
	95.4545	0	66.6667	0
	89.2857	8.82353	92.8571	0													post MI	mean	SD	n		p comparison with IgG		comparison of Depletion with rescue		compare rescue with rescue
																	IgG/TRIM21/Ctrl IVT	81.3403	14.9339	108
		MI	post-MI														CycB3 Ab/TRIM21/Ctrl IVT	4.98366	5.04886	78		0.0016	**
																	CycB3 Ab/TRIM21/CycB3 WT IVT	73.4226	14.4689	66		ns		0.0020	**
																	CycB3 Ab/TRIM21/CycB3 TEM IVT	0.862069	1.49315	126		0.0024	**	ns		0.0030	**
																	MI	mean	SD	n
																	IgG/TRIM21/Ctrl IVT	18.6597	14.9339	108
																	CycB3 Ab/TRIM21/Ctrl IVT	95.0163	5.04886	78
																	CycB3 Ab/TRIM21/CycB3 WT IVT	26.5774	14.4689	66
																	CycB3 Ab/TRIM21/CycB3 TEM IVT	99.1379	1.49315	126
