# Supplementary material for: A phosphate-binding pocket in cyclin B3 is essential for XErp1/Emi2 degradation in meiosis I
Source: EMBO Rep. 2025 Jan 2;26(3):768–90. doi: 10.1038/s44319-024-00347-8 (PMC11811201; doi:10.1038/s44319-024-00347-8)
Supplement: Supplementary file 4 — Source data Fig. 3 [file 44319_2024_347_MOESM4_ESM.zip]

Archive with 14 entries (11 files):
- Figure 3/
- Figure 3/3A/
- Figure 3/3A/Western APC3.tif
- Figure 3/3A/Western cycB2.tif
- Figure 3/3A/Western cycB3.tif
- Figure 3/3A/Western p150.tif
- Figure 3/3A/Western tubulin.tif
- Figure 3/3A/Western XErp1 lambda-treated.tif
- Figure 3/3A/Western XErp1.tif
- Figure 3/3D/
- Figure 3/3D/Autoradiogram P33.tif
- Figure 3/3D/Coomassie.tif
- Figure 3/3D/Western Cdk1.tif
- Figure 3/3D/Western Strep.tif
