# Supplementary material for: A phosphate-binding pocket in cyclin B3 is essential for XErp1/Emi2 degradation in meiosis I
Source: EMBO Rep. 2025 Jan 2;26(3):768–90. doi: 10.1038/s44319-024-00347-8 (PMC11811201; doi:10.1038/s44319-024-00347-8)
Supplement: Supplementary file 5 — Source data Fig. 4 [file 44319_2024_347_MOESM5_ESM.zip]

Archive with 21 entries (17 files):
- Figure 4/
- Figure 4/4B/
- Figure 4/4B/Western Flag.tif
- Figure 4/4B/Western p150.tif
- Figure 4/4C/
- Figure 4/4C/Western cycB2.tif
- Figure 4/4C/Western Flag long expo.tif
- Figure 4/4C/Western Flag.tif
- Figure 4/4C/Western p150 (cycB2).tif
- Figure 4/4C/Western p150 (Flag).tif
- Figure 4/4C/Western p150 (XErp1).tif
- Figure 4/4C/Western XErp1.tif
- Figure 4/4D/
- Figure 4/4D/Thumbs.db
- Figure 4/4D/Western APC3.tif
- Figure 4/4D/Western cycB2.tif
- Figure 4/4D/Western cycB3.tif
- Figure 4/4D/Western Myc.tif
- Figure 4/4D/Western p150.tif
- Figure 4/4D/Western tubulin.tif
- Figure 4/4D/Western XErp1.tif
