# Supplementary material for: A phosphate-binding pocket in cyclin B3 is essential for XErp1/Emi2 degradation in meiosis I
Source: EMBO Rep. 2025 Jan 2;26(3):768–90. doi: 10.1038/s44319-024-00347-8 (PMC11811201; doi:10.1038/s44319-024-00347-8)
Supplement: Supplementary file 6 — Source data Fig. 5 [file 44319_2024_347_MOESM6_ESM.zip]

Archive with 26 entries (21 files):
- Figure 5/
- Figure 5/5A/
- Figure 5/5A/Autoradiogram P33.tif
- Figure 5/5A/Coomassie CBB.tif
- Figure 5/5A/Thumbs.db
- Figure 5/5A/Western Cdk1.tif
- Figure 5/5A/Western cycB3.tif
- Figure 5/5B/
- Figure 5/5B/Western cycB2.tif
- Figure 5/5B/Western Flag.tif
- Figure 5/5B/Western p150.tif
- Figure 5/5B/Western XErp1.tif
- Figure 5/5C/
- Figure 5/5C/Thumbs.db
- Figure 5/5C/Western cycB2.tif
- Figure 5/5C/Western cycB3.tif
- Figure 5/5C/Western p150 (cycB2).tif
- Figure 5/5C/Western Plk1.tif
- Figure 5/5C/Western tubulin (cycB3), tubulin (Plk1).tif
- Figure 5/5C/Western tubulin (XErp1).tif
- Figure 5/5C/Western XErp1 long exposure.tif
- Figure 5/5C/Western XErp1.tif
- Figure 5/5D/
- Figure 5/5D/Western cycB2.tif
- Figure 5/5D/Western p150.tif
- Figure 5/5D/Western XErp1.tif
