# Supplementary material for: A phosphate-binding pocket in cyclin B3 is essential for XErp1/Emi2 degradation in meiosis I
Source: EMBO Rep. 2025 Jan 2;26(3):768–90. doi: 10.1038/s44319-024-00347-8 (PMC11811201; doi:10.1038/s44319-024-00347-8)
Supplement: Supplementary file 7 — Source data Fig. 6 [file 44319_2024_347_MOESM7_ESM.zip]

Archive with 24 entries (20 files):
- Figure 6/
- Figure 6/6A/
- Figure 6/6A/Western APC3.tif
- Figure 6/6A/Western Cdk1.tif
- Figure 6/6A/Western Cks2.tif
- Figure 6/6A/Western cycB2.tif
- Figure 6/6A/Western Flag (long exposure).tif
- Figure 6/6A/Western Flag.tif
- Figure 6/6A/Western p150 (APC3, Flag, Cdk1).tif
- Figure 6/6A/Western p150 (Cks2, cycB2).tif
- Figure 6/6C/
- Figure 6/6C/Western Cdk1.tif
- Figure 6/6C/Western cycB2.tif
- Figure 6/6C/Western cycB3.tif
- Figure 6/6C/Western p150.tif
- Figure 6/6C/Western tubulin.tif
- Figure 6/6C/Western XErp1.tif
- Figure 6/6D/
- Figure 6/6D/Thumbs.db
- Figure 6/6D/Western cycB2.tif
- Figure 6/6D/Western Flag.tif
- Figure 6/6D/Western Myc.tif
- Figure 6/6D/Western p150 (Flag).tif
- Figure 6/6D/Western p150 (Myc, cycB2).tif
