# Supplementary material for: A phosphate-binding pocket in cyclin B3 is essential for XErp1/Emi2 degradation in meiosis I
Source: EMBO Rep. 2025 Jan 2;26(3):768–90. doi: 10.1038/s44319-024-00347-8 (PMC11811201; doi:10.1038/s44319-024-00347-8)
Supplement: Supplementary file 8 — Source data Fig. 7 [file 44319_2024_347_MOESM8_ESM.zip]

Archive with 6 entries (4 files):
- Figure 7/
- Figure 7/7C/
- Figure 7/7C/Western cycB2.tif
- Figure 7/7C/Western Flag.tif
- Figure 7/7C/Western Myc.tif
- Figure 7/7C/Western tubulin.tif
